# Supplementary material for: A large deletion at the cortex locus eliminates butterfly wing patterning
Source: G3 (Bethesda). 2022 Jan 31;12(4):jkac021. doi: 10.1093/g3journal/jkac021 (PMC8982378; doi:10.1093/g3journal/jkac021)
Supplement: jkac021_Supplementary_Movie [file jkac021_supplementary_movie.zip]

Archive with 1 entries (1 files):
- S1_Movie_G3-2022-403186.mp4
